# Supplementary material for: The Preparation of Golgi Apparatus-Targeted Polymer Dots Encapsulated with Carbon Nanodots of Bright Near-Infrared Fluorescence for Long-Term Bioimaging
Source: Molecules. 2023 Aug 31;28(17):6366. doi: 10.3390/molecules28176366 (PMC10488926; doi:10.3390/molecules28176366)
Supplement: Supplementary file 1 [file molecules-28-06366-s001.zip]

Archive with 1 entries (1 files):
- molecules-2560645-supplementary.pdf
